# Supplementary material for: Association between affective temperaments and psychosomatic symptoms in women with Hashimoto’s thyroiditis
Source: PLoS One. 2023 Aug 15;18(8):e0290066. doi: 10.1371/journal.pone.0290066 (PMC10427010; doi:10.1371/journal.pone.0290066)
Supplement: S1 File — (XLSX) [file pone.0290066.s001.xlsx]

## Sheet: Sheet1
Group: 1-hypothyroid HT; 2-euthyroid HT; 3-control group	THS	FT4	Anti TPO	Gender: m-1/w-2 - women	Age	Marital status: 1 – maried; 2 - living with partner; 3 – single; 4 – devorced; 5 – widow	Education level: 1 - primary, 2 - secondary, 3 – high, 4 – master	Work status: 1 - employed; 2 - not epmployed; 3 - retired	Body weight (kg)	Body height (m)	Waist circumference (cm)	BMI kg/m2	TEMPS-A 1 (1-correct/0-an incorrect)	TEMPS-A 2	TEMPS-A 3	TEMPS-A 4	TEMPS-A 5	TEMPS-A 6	TEMPS-A 7	TEMPS-A 8	TEMPS-A 9	TEMPS-A 10	TEMPS-A 11	TEMPS-A 12	TEMPS-A 13	TEMPS-A 14	TEMPS-A 15	TEMPS-A 16	TEMPS-A 17	TEMPS-A 18	TEMPS-A 19	TEMPS-A 20	TEMPS-A 21	TEMPS-A 22	TEMPS-A 23	TEMPS-A 24	TEMPS-A 25	TEMPS-A 26	TEMPS-A 27	TEMPS-A 28	TEMPS-A 29	TEMPS-A 30	TEMPS-A 31	TEMPS-A 32	TEMPS-A 33	TEMPS-A 34	TEMPS-A 35	TEMPS-A 36	TEMPS-A 37
1	42.2	5.69	236	2	52	5	2	1	72	1.67	79	25.8166	1	0	0	0	0	0	0	1	0	0	1	1	1	1	1	1	1	1	1	1	0	1	1	1	1	1	0	0	0	1	1	1	1	1	1	1	1
3	1.35	17.2	30	2	52	1	2	1	84	1.65	89	30.854	0	0	0	0	0	0	0	1	0	0	0	0	0	1	1	1	1	0	0	1	1	0	0	0	0	1	0	0	0	1	1	1	1	0	0	0	0
1	8.94	9.4	535	2	44	2	4	1	64	1.65	69	23.5078	0	0	0	0	0	0	0	1	1	1	1	1	0	1	1	1	0	1	0	1	1	1	1	1	0	1	0	0	0	1	1	1	1	1	1	0	1
3	0.94	13.4	28	2	44	4	3	2	65	1.81	71	19.8407	0	0	0	0	0	0	0	0	0	0	0	0	0	0	1	1	1	1	1	0	1	0	0	0	0	0	0	0	0	1	0	1	1	0	0	0
1	16.2	8.25	795	2	37	4	2	2	65	1.78	84	20.5151	0	0	1	0	0	0	0	1	1	1	1	0	0	0	1	1	1	0	0	1	1	1	1	1	0	1	0	0	1	1	1	1	1	1	0	1	0
3	3.56	12.2	28	2	37	1	2	1	72	1.74	70	23.7812	0	0	0	0	0	0	0	1	0	1	1	1	1	1	0	0	0	1	0	0	0	0	0	0	0	0	0	0	0	1	1	1	1	1	1	0	0
1	5.18	8.4	112	2	28	1	4	2	75	1.62	102	28.578	0	0	0	0	0	0	0	0	0	0	0	0	0	1	1	1	0	1	1	0	0	0	0	0	0	1	0	0	0	1	0	0	0	0	0	0	0
3	4.38	13.1	10	2	28	4	4	2	66	1.62	88	25.1486	0	0	0	0	0	0	0	1	1	0	1	0	0	0	1	1	0	0	0	1	0	0	0	0	0	0	0	0	0	1	1	0	1	0	0	0	1
1	8.35	9.12	218	2	38	1	4	1	62	1.7	70	21.4533	0	0	0	0	0	0	1	1	1	1	1	0	0	1	1	0	1	0	0	1	0	0	0	0	0	1	0	0	0	1	1	1	1	0	1	0	0
3	1.77	12.3	13	2	38	1	2	1	75	1.75	98	24.4898	0	0	1	0	1	0	0	1	1	1	1	0	1	0	0	1	0	0	0	0	1	0	0	1	0	1	0	0	0	1	1	1	1	0	0	0	0
1	15.5	9.89	99	2	32	1	4	1	66	1.62	88	25.1486	0	1	0	0	1	0	1	1	0	0	0	0	1	1	0	0	0	0	0	1	1	0	0	0	0	0	0	0	0	1	1	1	1	1	1	0	0
3	10.7	1.87	10	2	32	1	4	1	70	1.67	87	25.0995	0	0	0	0	0	0	0	0	0	0	0	1	1	1	1	1	1	0	1	1	0	1	0	0	1	1	0	0	0	0	0	0	0	1	1	0	1
1	9.75	7.2	1000	2	43	1	3	1	59	1.67	68	21.1553	0	0	0	0	0	0	0	0	0	0	0	0	0	0	0	0	0	0	0	1	0	0	0	0	0	1	0	0	0	1	0	0	0	1	0	1	1
3	0.51	16.26	10	2	43	1	2	1	70	1.68	76	24.8016	0	0	0	0	0	0	0	0	0	0	0	0	0	0	1	1	0	1	1	1	1	0	0	0	0	0	0	0	0	1	1	1	1	1	1	0	0
2	2.05	14.4	68	2	25	4	4	1	57	1.63	69	21.4536	0	0	0	0	0	0	0	0	0	0	0	0	0	0	1	1	1	1	1	1	0	1	0	0	0	1	0	0	0	0	0	0	0	0	0	0	0
3	2.43	16.01	22	2	25	3	4	1	68	1.73	72	22.7204	0	0	0	0	0	0	0	1	1	1	1	0	0	1	1	1	1	1	1	1	1	1	0	1	1	0	0	0	1	1	0	0	0	0	0	1	1
2	0.51	19.2	89	2	35	4	2	2	50	1.74	71	16.5147	0	0	0	0	0	0	0	0	1	0	0	0	0	0	1	1	1	1	1	0	1	1	0	0	0	0	0	0	0	1	1	1	1	1	1	0	0
3	3.31	12.7	10	2	35	1	2	1	56	1.62	69	21.3382	0	0	0	0	0	0	0	1	0	0	0	0	0	0	1	1	1	1	1	1	1	0	0	0	0	0	0	0	0	1	1	0	0	0	0	0	1
1	8.94	9.3	358	2	58	1	1	2	55	1.55	65	22.8928	0	0	0	0	0	0	0	0	0	0	0	0	0	0	1	1	1	1	1	1	0	0	0	0	1	0	0	0	0	0	0	0	0	1	1	0	1
3	2.25	14.39	10	2	58	1	1	2	90	1.6	90	35.1562	0	0	0	0	0	0	0	0	0	0	0	0	0	0	1	1	1	1	1	1	1	0	0	0	0	0	0	0	0	1	0	0	0	0	0	0	0
1	5.24	9.87	44	2	39	3	2	1	70	1.76	74	22.5981	0	0	0	0	0	0	0	1	0	1	1	0	0	0	1	1	0	1	1	1	0	0	0	0	1	1	0	0	0	1	1	0	1	0	0	0	1
3	2.24	11.3	23	2	39	1	2	1	87	1.64	110	32.3468	0	1	0	0	1	0	0	0	1	1	1	0	0	0	1	1	1	1	1	1	0	0	0	0	0	1	0	0	0	1	1	0	0	1	0	0	1
2	3.84	15.32	158	2	34	1	2	2	118	1.87	112	33.7442	0	0	0	0	0	0	0	0	0	0	1	0	0	0	1	1	1	1	1	1	1	0	0	0	0	0	0	1	0	1	1	1	1	0	0	1	1
3	3.26	14.6	19	2	34	3	3	1	63	1.7	70	21.7993	0	0	0	0	0	0	0	0	0	0	0	1	1	0	1	1	1	1	1	1	1	0	0	0	0	1	0	0	0	1	1	0	0	1	1	1	1
1	4.48	8.94	1000	2	48	5	4	1	100	1.75	91	32.6531	0	0	0	0	0	0	0	0	0	0	0	0	0	0	1	1	0	1	0	1	0	1	0	0	0	0	0	0	0	1	0	1	1	1	0	1	0
3	2.89	13.4	23	2	48	1	2	1	75	1.79	85	23.4075	0	0	0	0	0	0	0	0	1	0	0	0	0	1	1	1	1	0	1	1	0	1	0	0	0	0	0	0	0	1	1	1	1	1	1	0	0
1	16.1	10	785	2	39	1	3	1	84	1.63	98	31.6158	0	0	0	0	0	1	0	1	0	1	0	1	1	1	1	0	0	0	0	0	1	0	0	1	1	1	0	0	0	1	1	1	1	1	1	1	1
3	3	12.6	10	2	39	1	2	2	102	1.75	105	33.3061	1	1	1	0	1	0	1	1	1	1	1	1	1	1	0	0	0	1	1	0	1	0	0	1	1	1	1	0	0	1	1	1	1	1	1	1	1
1	5.74	9	658	2	45	1	3	1	60	1.67	65	21.5139	0	0	0	0	0	0	0	1	1	0	1	0	1	0	1	0	0	1	0	1	1	1	0	0	0	1	0	0	0	1	1	0	0	1	1	0	1
3	2.32	17.56	30	2	45	1	3	1	64	1.7	64	22.1453	0	0	0	0	0	0	0	1	0	1	1	1	0	0	1	1	1	1	1	0	1	1	0	0	0	1	0	0	0	0	0	0	0	0	0	0	0
1	5.37	9.33	70,9	2	35	1	2	2	82	1.75	76	26.7755	0	0	0	0	0	0	0	1	0	1	0	1	1	0	1	0	0	0	0	1	1	0	0	0	0	0	0	0	0	1	0	0	0	0	0	0	0
3	2.01	13.62	10	2	35	4	4	1	65	1.7	67	22.4913	0	0	0	0	0	0	0	1	0	1	0	1	1	1	1	1	1	0	1	1	1	1	0	0	1	1	0	0	0	1	1	1	1	1	0	0	1
2	4.02	15.33	67	2	34	2	2	1	94	1.85	87	27.4653	0	0	1	0	0	0	0	1	1	1	1	1	1	0	1	1	0	0	1	0	0	0	0	0	0	0	0	1	0	1	1	0	1	1	1	0	0
3	2.31	15.7	28	2	34	1	2	1	54	1.65	69	19.8347	0	0	0	0	0	0	0	1	0	0	0	0	0	0	1	1	1	1	1	1	1	0	0	0	0	0	0	0	0	1	1	0	0	0	0	0	1
1	13.8	7.64	43	2	22	4	3	1	94	1.68	107	33.305	0	0	0	0	0	0	0	0	0	0	0	0	1	0	1	1	1	0	1	1	1	1	0	0	0	1	0	0	0	0	0	0	0	0	0	0	1
3	2.05	17.65	18	2	22	4	4	2	52	1.6	65	20.3125	0	1	1	0	0	0	1	1	0	0	1	0	0	1	1	1	0	1	0	0	0	0	0	0	0	0	0	0	0	1	1	1	1	1	1	1	1
1	10.6	9.64	1000	2	38	1	2	1	63	1.62	64	24.0055	0	0	0	0	0	0	1	1	0	0	0	0	0	0	1	1	0	0	0	1	1	1	0	0	0	0	0	0	0	1	1	1	1	1	1	1	1
3	3.32	11	10	2	38	1	2	1	82	1.73	80	27.3982	0	0	0	0	0	0	0	1	0	1	1	1	1	1	0	0	0	1	0	0	0	0	0	0	0	0	0	0	0	1	1	1	1	1	1	0	0
1	4.6	9.31	760	2	54	4	2	1	85	1.68	89	30.1162	0	0	1	0	0	0	0	0	1	0	0	0	0	1	1	1	1	1	1	1	1	0	0	0	0	0	0	0	0	1	1	1	1	1	0	1	1
3	2.19	14.73	30	2	54	1	4	1	68	1.65	80	24.977	0	0	0	0	0	0	0	0	0	0	0	0	0	0	1	1	0	1	0	1	1	0	0	0	0	1	0	0	0	1	1	1	1	1	0	0	0
1	72.55	8.51	1000	2	27	3	2	1	57	1.75	72	18.6122	0	0	0	0	0	0	0	1	0	1	0	0	0	0	1	1	1	1	0	1	1	1	0	0	0	1	0	0	0	0	1	0	1	1	1	1	0
3	3.92	17.56	28	2	27	4	4	1	55	1.6	70	21.4844	0	1	0	0	0	0	0	0	0	0	0	0	0	0	1	1	0	1	1	1	1	0	0	0	0	1	0	0	0	0	0	0	0	0	0	0	0
1	8.88	7.83	1000	2	50	1	2	1	85	1.74	82	28.075	0	1	1	0	1	0	0	1	1	1	1	1	1	1	0	0	1	0	0	1	0	0	1	1	0	1	0	0	0	1	1	1	1	1	0	1	1
3	2.24	20.3	20	2	50	4	2	2	55	1.59	68	21.7555	0	0	0	0	0	0	0	1	1	0	0	1	0	1	1	1	0	1	0	1	1	1	0	1	0	1	0	1	0	1	1	1	1	1	1	0	1
1	6.35	9.54	734	2	56	1	2	2	75	1.59	85	29.6665	0	0	0	0	0	0	0	0	0	0	0	0	0	0	1	1	1	1	1	1	1	1	0	0	0	0	0	0	0	1	1	0	1	1	1	1	1
3	4.13	12.9	13	2	56	1	2	1	70	1.76	65	22.5981	0	0	0	0	0	0	0	0	0	0	0	0	0	0	1	1	1	1	1	1	1	1	0	0	0	1	0	0	0	1	1	0	1	1	0	0	0
1	6.32	10.1	1000	2	62	5	2	1	72	1.58	72	28.8415	0	0	0	0	0	0	0	1	0	0	0	0	0	0	1	1	1	1	0	0	1	1	0	0	0	1	0	0	0	1	1	1	1	1	1	1	1
3	2.65	12.76	10	2	62	5	2	1	64	1.68	80	22.6757	0	0	0	0	0	0	0	0	0	0	0	0	0	0	1	1	1	1	1	1	1	1	0	0	0	1	0	0	0	1	0	0	0	0	0	0	0
1	75	4.5	1000	2	42	1	2	1	84	1.6	79	32.8125	0	0	1	0	0	1	1	1	1	1	1	1	1	0	0	1	1	1	0	1	1	1	1	0	0	1	0	0	0	1	1	1	1	1	1	1	0
3	1.62	17.3	27,5	2	42	4	4	1	121	1.62	112	46.1058	0	0	0	0	0	1	0	1	1	0	1	0	0	1	1	1	1	1	1	0	1	0	0	0	0	0	0	0	0	1	1	1	1	1	1	1	1
1	6.45	9.69	43	2	50	1	2	1	70	1.72	68	23.6614	0	0	0	0	0	0	1	1	1	0	1	1	1	1	0	0	0	1	0	1	1	1	0	0	0	0	0	0	1	1	1	1	1	1	1	1	1
3	1.76	14.58	10	2	50	1	3	1	62	1.6	72	24.2187	0	0	0	0	0	0	0	0		0	0	0	0	0	1	1	1	1	0	1	1	0	0	0	0	0	0	0	0	1	1	0	0	0	0	0	1
2	2.92	16.7	294	2	37	1	4	1	64	1.73	85	21.3839	0	0	0	0	0	0	1	1	0	1	1	0	0	1	1	1	1	1	1	0	1	0	0	0	0	0	0	0	0	1	1	1	1	0	0	0	1
3	2.23	11.92	13	2	37	1	2	1	78	1.72	89	26.3656	0	0	1	0	1	0	0	1	1	1	1	0	1	0	0	1	0	0	0	0	1	0	0	1	0	1	0	0	0	1	1	1	1	0	0	0	0
1	5.06	10	138,60	2	59	5	1	3	93	1.6	99	36.3281	0	0	0	0	0	0	0	1	0	1	1	1	1	1	1	1	1	1	0	0	1	0	1	0	0	1	0	0	0	1	1	1	1	1	1	1	1
3	1.95	14.23	18	2	59	1	1	2	90	1.6	90	35.1562	0	0	0	0	0	0	0	0	0	0	0	0	0	0	1	1	1	1	1	1	1	0	0	0	0	0	0	0	0	1	0	0	0	0	0	0	0
2	3.87	11.1	1000	2	40	1	3	1	80	1.61	84	30.863	0	0	0	0	0	0	0	0	0	0	0	0	0	1	1	1	0	0	0	0	0	0	0	0	0	0	0	0	0	0	1	1	1	1	1	0	0
3	4.1	15.45	25	2	40	1	2	1	68	1.62	69	25.9107	0	0	0	0	0	0	0	0	0	0	0	0	0	0	1	1	1	1	0	1	1	1	0	0	0	1	0	1	0	1	1	0	0	1	1	0	0
2	3.85	14.9	119	2	51	1	3	2	60	1.74	64	19.8177	0	0	1	0	0	0	0	1	0	1	0	0	0	0	0	1	1	1	1	1	1	0	0	0	0	0	0	0	0	1	1	1	0	1	1	0	1
3	1.7	15.4	12	2	51	1	2	1	70	1.68	69	24.8016	0	0	0	0	0	0	0	1	1	1	0	0	0	1	0	0	1	0	0	1	0	0	0	0	0	0	0	0	0	1	1	1	1	1	1	1	0
2	2.55	11.8	64	2	33	3	4	1	65	1.6	72	25.3906	0	0	1	0	1	0	0	1	0	1	1	0	0	0	1	1	1	1	1	0	1	1	0	0	0	1	0	0	0	1	1	0	1	0	0	1	1
3	2.09	13.3	10	2	33	1	3	2	85	1.71	85	29.0688	0	0	1	0	0	0	1	0	0	0	0	0	0	1	0	0	0	1	0	0	0	0	0	0	0	1	0	0	0	1	0	0	1	0	0	1	1
1	4.62	9.31	837	2	35	1	1	2	70	1.69	82	24.5089	0	0	0	0	0	0	0	0	0	0	1	0	0	0	1	1	1	1	1	1	1	0	0	0	0	1	0	0	0	1	0	1	1	1	1	0	1
3	2.01	13.62	10	2	35	2	4	1	65	1.7	67	22.4913	0	0	0	0	0	0	0	1	0	1	0	1	1	1	1	1	1	0	1	1	1	1	0	0	1	1	0	0	0	1	1	1	1	1	0	0	1
1	75	7.29	494	2	28	4	2	1	48	1.51	70	21.0517	0	0	0	0	0	0	0	0	0	0	1	0	0	0	1	1	1	1	1	1	1	1	0	0	0	1	0	0	0	1	1	0	1	0	0	0	0
3	4.38	13.1	10	2	28	2	4	2	57	1.62	73	21.7193	0	0	0	0	0	0	0	1	0	0	1	0	0	0	1	1	0	0	0	1	0	0	0	0	0	0	0	0	0	1	1	0	1	0	0	0	1
1	5.71	9.54	1073	2	52	1	2	1	75	1.66	87	27.2173	0	0	0	0	0	0	0	0	0	0	0	0	0	0	1	1	1	1	1	1	0	0	0	0	1	0	0	0	0	1	1	0	1	0	0	1	1
3	1.84	15.72	10	2	52	1	2	1	76	1.7	78	26.2976	0	0	0	0	0	0	0	0	0	0	0	0	0	0	1	1	1	1	0	1	1	0	0	0	0	0	0	0	0	1	1	1	0	1	0	0	0
1	4.37	10.1	150	2	38	2	3	1	58	1.67	72	20.7967	0	0	0	0	0	0	0	0	0	0	0	0	0	0	1	1	1	1	0	1	0	0	0	0	1	1	0	0	0	1	0	0	1	0	0	0	0
3	2.56	14.71	15	2	38	4	2	1	88	1.71	90	30.0947	0	0	0	0	0	0	0	0	0	0	0	0	0	0	1	1	1	1	1	1	1	1	0	0	0	1	1	0	0	0	0	0	0	0	0	0	0
2	3.14	13.9	256	2	38	1	2	1	70	1.73	75	23.3887	0	0	1	0	0	0	1	1	0	0	1	0	0	1	1	1	0	1	0	0	0	0	0	0	0	1	0	0	0	1	0	0	0	0	0	0	1
3	2.87	12.5	10	2	38	1	2	1	80	1.64	98	29.7442	0	1	0	0	1	0	0	0	1	1	1	0	0	0	1	1	1	1	1	1	0	0	0	0	0	1	0	0	0	1	1	0	0	1	0	0	1
1	4.97	9.7	64	2	44	2	2	1	66	1.67	69	23.6652	0	0	1	0	0	0	1	1	1	1	1	1	1	1	1	1	1	1	1	1	1	1	0	0	0	1	0	1	0	1	1	1	1	1	1	1	1
3	3.37	14.2	32	2	44	1	1	2	95	1.75	103	31.0204	0	0	0	0	0	0	0	0	0	0	0	0	0	0	1	1	1	1	0	1	1	0	0	0	0	0	0	0	0	0	0	0	0	0	0	1	0
1	5.28	9.4	219	2	44	1	4	1	79	1.64	73	29.3724	0	0	0	0	0	0	0	1	0	1	0	0	0	1	1	1	0	1	1	1	0	0	0	0	0	0	0	0	0	1	0	1	1	1	0	0	1
3	1.34	15.32	20	2	44	4	4	1	70	1.81	67	21.3669	0	0	0	0	0	0	0	0	0	0	0	0	0	0	1	1	1	1	1	0	1	0	0	0	0	0	0	0	0	1	0	1	1	0	0	0	0
1	5.42	9.49	1300	2	52	1	3	1	90	1.73	108	30.0712	0	1	0	0	0	0	0	0	0	0	0	0	0	0	1	1	1	1	1	1	1	0	0	0	0	1	0	0	0	1	0	0	0	1	1	0	0
3	3.19	16.66	20	2	52	1	2	2	75	1.63	89	28.2284	0	1	0	0	0	0	0	0	0	0	0	0	0	0	1	1	1	1	1	1	1	0	1	0	0	1	0	0	0	0	0	0	0	0	0	0	0
2	3.85	13.1	89,2	2	48	1	4	1	59	1.64	65	21.9363	0	0	0	0	0	0	0	0	0	0	0	0	0	0	0	0	1	1	1	1	0	0	0	0	0	0	0	0	0	1	1	1	1	1	0	0	0
3	2.89	13.4	23	2	48	1	2	1	75	1.79	85	23.4075	0	0	0	0	0	0	0	0	1	0	0	0	0	1	1	1	1	0	1	1	0	1	0	0	0	0	0	0	0	1	1	1	1	1	1	0	0
2	4.11	14.8	231	2	50	1	2	2	63	1.66	71	22.8625	0	0	1	0	0	0	0	0	1	0	1	0	0	0	1	1	0	1	0	1	1	1	0	0	0	1	0	0	0	1	1	1	1	1	1	0	0
3	1.83	15.72	26	2	50	2	4	1	71	1.6	87	27.7344	0	0	0	0	0	0	0	0	0	0	0	0	0	0	1	1	1	1	1	0	1	0	0	0	0	1	0	0	0	1	1	0	0	1	1	0	1
2	4.18	10.5	255	2	42	1	2	1	90	1.72	83	30.4218	0	0	0	0	0	0	0	1	1	1	1	1	1	0	1	1	1	1	1	1	1	1	0	0	0	1	0	0	0	1	1	1	1	0	0	0	1
3	2.56	14.79	10	2	42	1	4	1	65	1.65	84	23.8751	0	0	0	0	0	0	0	1	0	0	0	0	0	0	1	1	1	1	1	0	1	0	0	1	1	1	0	0	0	0	0	0	0	1	0	1	1
2	1.47	12.3	320	2	36	2	3	1	80	1.7	75	27.6817	0	1	0	0	0	0	0	0	0	0	1	0	0	0	1	1	0	1	0	1	1	0	0	0	1	0	0	0	0	0	0	0	0	0	0	0	1
3	1.65	14.2	28	2	36	1	2	1	82	1.74	85	27.0842	0	0	0	0	0	0	0	1	0	1	1	1	1	1	0	0	0	1	0	0	0	0	0	0	0	0	0	0	0	1	1	1	1	1	1	0	0
1	16.91	9.48	600	2	40	1	4	1	88	1.88	99	24.8981	0	0	0	0	0	0	0	0	0	0	0	0	0	0	1	1	1	1	0	1	1	1	0	0	0	0	0	0	0	0	0	0	0	0	0	0	0
3	3.72	15.15	27	2	40	1	3	1	93	1.81	92	28.3874	0	0	0	0	0	0	0	0	0	0	0	0	0	0	1	1	1	1	1	1	1	1	1	0	0	0	0	0	0	1	1	1	1	0	0	0	1
1	12.31	7.1	59	2	58	1	2	1	85	1.63	86	31.9922	1	0	1	0	0	1	0	1	1	1	0	0	0	1	0	0	0	0	1	1	0	0	1	0	0	0	0	0	0	1	1	1	1	1	1	1	0
3	2.27	14.4	13	2	58	1	4	1	85	1.7	98	29.4118	0	1	0	0	0	0	0	0	1	0	1	0	0	1	1	1	1	1	0	1	0	1	0	0	0	1	0	0	0	1	1	1	0	1	0	1	1
1	23.9	9.5	1000	2	56	1	2	1	70	1.7	74	24.2215	1	1	1	1	1	0	1	0	0	1	1	1	1	1	1	0	1	0	0	0	1	0	0	1	1	1	0	0	0	1	1	1	1	1	1	1	1
3	1.93	11.53	30	2	56	1	4	1	65	1.65	70	23.8751	0	0	0	0	0	0	0	0	0	0	0	0	0	0	1	1	0	1	0	1	1	0	0	0	0	1	0	0	0	1	1	1	1	1	0	0	0
1	4.62	10.1	297	2	53	1	4	1	70	1.77	76	22.3435	0	1	1	0	0	0	0	1	1	1	1	0	1	1	0	1	1	0	1	1	0	0	0	0	0	0	0	0	0	1	0	1	1	0	0	0	1
3	2.32	11.98	15	2	53	1	4	1	79	1.72	81	26.7036	0	0	0	0	0	0	0	0	0	0	0	0	0	0	1	1	1	1	0	1	1	0	0	0	0	0	0	0	0	1	1	1	0	1	0	0	0
1	5.25	9.62	632	2	31	4	4	1	57	1.6	63	22.2656	0	0	0	0	0	0	0	1	1	1	1	1	1	1	1	0	1	1	1	1	0	1	0	0	0	1	0	1	0	0	0	0	0	0	0	0	1
3	0.62	16.34	26	2	31	1	2	1	100	1.74	103	33.0295	0	0	0	0	0	0	0	0	0	0	0	0	0	0	1	1	1	1	1	1	1	0	0	0	0	1	0	0	0	1	1	1	1	0	0	0	0
1	7.42	9.9	100	2	61	5	2	1	82	1.62	95	31.2452	0	0	0	0	0	0	0	0	0	0	1	0	1	1	1	1	0	1	1	0	0	0	0	0	0	0	0	0	0	1	1	1	1	1	1	0	0
3	1.81	14.63	31	2	61	1	2	3	75	1.7	68	25.9516	0	0	0	0	0	0	0	0	0	0	0	0	0	1	1	1	1	0	1	0	1	1	1	1	1	1	1	1	1	1	1	1	1	1	0	1	1
2	1.72	13.3	1000	2	40	1	3	2	95	1.76	90	30.6689	0	0	0	0	0	0	0	1	1	1	1	1	1	1	1	1	0	1	1	0	1	1	0	1	1	1	0	0	0	0	0	0	0	0	0	0	0
3	1.67	15.44	10	2	40	4	4	1	59	1.74	60	19.4874	0	0	0	0	0	0	0	0	0	0	0	0	0	0	1	0	0	1	0	1	1	1	0	0	0	1	0	0	0	1	1	1	1	0	0	0	1
1	5.21	9.51	262	2	36	1	2	2	58	1.63	64	21.83	0	0	1	0	0	0	0	1	0	1	1	1	0	1	0	0	0	0	0	0	1	0	0	0	0	0	0	0	0	1	1	1	1	0	0	0	0
3	2.33	11.9	10	2	36	1	2	1	68	1.71	69	23.255	0	0	0	0	0	0	0	0	0	0	0	0	1	0	1	1	0	1	0	1	0	1	1	0	0	1	0	1	0	0	0	0	0	0	0	1	1
2	1.12	13.5	258	2	44	1	2	1	62	1.67	75	22.231	0	0	0	0	0	0	0	1	0	1	1	0	0	0	1	1	0	0	0	0	1	1	0	0	0	0	0	0	0	0	1	1	1	1	1	1	1
3	1.24	16.01	10	2	44	1	2	1	65	1.68	70	23.03	0	0	0	0	0	0	0	0	0	0	0	0	0	0	1	1	0	1	1	1	1	0	0	0	0	0	0	0	0	1	1	1	1	1	1	0	0
1	5.81	9.2	235,5	2	40	1	2	2	86	1.72	81	29.0698	0	0	0	0	0	0	0	0	0	0	1	0	0	0	1	0	0	1	0	1	0	0	0	0	0	0	0	0	0	0	0	0	0	0	0	0	0
3	0.84	16.05	27	2	40	1	3	1	65	1.78	57	20.5151	1	0	0	0	0	0	1	0	0	0	0	0	0	0	1	1	1	0	0	0	1	0	0	0	0	0	0	1	0	1	1	1	1	1	1	0	0
1	4.41	9.37	273	2	77	5	1	3	73	1.55	79	30.385	0	0	1	1	1	1	0	1	0	1	1	1	1	1	1	0	0	1	1	1	1	0	0	1	1	1	0	0	0	1	1	1	1	1	1	1	0
3	3.12	15.34	17	2	77	5	2	3	85	1.66	100	30.8463	0	0	0	0	0	0	0	0	0	0	0	0	0	0	0	0	1	0	0	1	1	0	0	0	0	0	0	0	0	1	1	0	1	1	0	0	0
2	3.58	13.8	238	2	36	2	2	1	98	1.67	102	35.1393	0	0	0	0	0	0	1	0	1	0	1	1	1	1	1	1	0	0	1	0	1	1	0	0	0	0	0	0	0	1	1	1	1	0	0	0	1
3	4.16	14.32	10	2	36	4	2	1	86	1.71	78	29.4108	0	1	1	0	0	0	0	1	0	1	1	1	0	1	1	1	1	1	0	1	1	1	0	1	0	1	0	0	0	0	1	1	1	1	1	0	1
1	18.29	10.12	289	2	26	4	2	1	60	1.67	58	21.5139	0	0	0	0	0	0	0	1	0	1	1	0	0	0	0	1	0	1	0	0	0	0	0	0	0	1	0	0	0	0	1	0	0	0	0	1	0
3	3.92	17.56	28	2	26	4	4	1	55	1.6	70	21.4844	0	1	0	0	0	0	0	0	0	0	0	0	0	0	1	1	0	1	1	1	1	0	0	0	0	1	0	0	0	0	0	0	0	0	0	0	0
1	6.39	9.69	117	2	54	2	2	1	70	1.72	75	23.6614	0	0	0	0	0	0	0	1	1	0	1	1	1	0	1	1	0	1	0	1	0	1	0	0	0	1	0	0	0	0	1	1	0	0	0	0	1
3	3.12	17.54	10	2	54	1	2	1	55	1.62	75	20.9572	0	0	0	0	0	0	0	0	0	0	0	0	0	0	1	1	1	1	1	1	1	1	1	0	0	1	1	1	0	1	0	0	0	0	0	0	1
1	5.63	9.21	373,9	2	45	1	2	2	73	1.63	83	27.4756	0	0	0	1	0	0	0	0	1	1	1	0	1	0	1	1	1	0	1	1	1	0	0	0	0	1	0	0	0	1	1	1	1	0	0	0	1
3	2.56	17.32	29	2	45	1	2	1	79	1.69	89	27.6601	0	0	0	0	0	0	0	0	0	0	0	0	0	0	1	1	1	1	0	1	1	1	0	0	0	1	0	0	0	1	1	0	0	0	0	1	1
2	4.12	13.1	251	2	41	1	4	1	66	1.62	88	25.1486	0	0	0	0	0	0	0	0	0	0	0	0	0	0	1	1	1	1	1	1	1	0	0	0	1	0	0	0	0	1	1	1	0	0	0	1	0
3	2.55	12.66	15	2	41	1	2	1	62	1.68	71	21.9671	0	0	0	0	0	0	0	0	0	0	0	0	0	0	1	1	0	1	1	1	1	0	0	0	0	0	0	0	0	1	1	1	1	1	1	0	0
2	4.19	15.6	132	2	40	1	4	1	62	1.72	62	20.9573	0	0	0	0	0	0	1	1	0	1	1	1	1	1	1	1	0	1	1	1	0	0	1	0	0	1	0	0	0	1	0	1	0	0	0	0	0
3	0.69	14.92	10	2	40	2	4	1	62	1.7	75	21.4533	0	0	0	0	0	0	0	0	0	0	0	0	0	0	1	0	0	1	0	1	1	1	0	0	0	1	0	0	0	1	1	1	1	0	0	0	1
2	3.07	14.9	778,4	2	25	4	4	1	69	1.82	67	20.8308	0	1	1	0	1	0	1	0	0	0	0	1	1	1	0	1	1	1	1	0	0	1	0	0	0	1	1	0	0	1	1	1	1	1	1	1	1
3	1.87	14.2	21	2	25	3	2	1	52	1.6	69	20.3125	0	0	0	0	0	0	0	1	0	0	0	0	0	0	1	0	1	1	0	0	1	0	0	0	0	0	0	0	0	1	1	1	1	1	0	0	0
1	5.85	10.72	47	2	32	1	4	1	65	1.69	78	22.7583	0	1	0	0	1	0	0	1	1	1	0	0	0	1	1	0	1	0	0	1	0	0	0	0	0	0	0	0	0	1	1	1	1	0	0	1	1
3	2.76	18.2	24	2	32	1	4	1	65	1.69	87	22.7583	0	0	0	0	0	0	0	0	0	0	0	0	0	0	1	1	1	0	1	1	1	0	0	0	0	0	0	0	0	1	1	0	0	1	0	0	0
2	4.11	11.3	770	2	32	1	2	1	84	1.69	85	29.4107	0	0	0	0	0	0	0	1	1	1	1	0	0	0	1	1	0	0	1	0	1	1	0	0	1	1	0	0	0	1	0	0	0	1	1	1	1
3	2.89	16.58	30	2	32	2	3	2	60	1.65	67	22.0386	0	1	1	0	0	1	0	0	0	0	1	0	0	1	1	1	1	1	1	1	1	0	0	0	1	1	0	0	0	1	1	1	1	0	1	1	1
1	6.26	9.2	392	2	35	1	4	1	75	1.8	86	23.1481	0	0	0	0	0	0	0	1	1	1	1	1	1	1	1	1	0	1	1	1	0	0	0	0	0	0	0	0	0	0	0	0	0	1	0	0	1
3	0.92	14.05	10	2	35	1	2	1	60	1.7	61	20.7612	0	0	1	0	0	0	0	0	0	0	0	0	0	0	1	1	1	1	1	1	1	1	0	0	0	1	0	0	0	1	0	0	0	0	0	0	0
1	16.62	9.81	600	2	41	1	2	1	74	1.68	82	26.2188	0	0	0	0	0	0	1	0	1	1	1	1	1	1	0	1	0	1	1	0	1	1	0	1	1	1	1	1	0	1	1	1	1	1	1	0	0
3	1.28	16.25	30	2	41	1	4	1	79	1.67	85	28.3266	0	0	0	0	0	0	0	0	0	0	0	0	0	0	1	1	1	1	1	1	1	0	0	0	0	0	0	0	0	0	0	0	0	0	0	1	0
2	0.83	19.7	148	2	47	3	2	1	82	1.85	84	23.9591	1	1	0	0	1	0	1	0	1	1	1	1	1	1	1	0	1	1	1	1	1	1	1	1	1	1	1	1	0	0	0	0	0	0	0	0	0
3	2.13	14.31	13	2	47	1	2	1	56	1.57	87	22.719	0	0	0	0	0	0	0	0	0	0	0	0	0	0	1	1	1	1	1	1	1	0	0	0	0	0	0	0	0	1	1	0	1	1	0	1	1
1	9.23	9.2	1000	2	46	3	2	2	65	1.69	69	22.7583	0	0	0	0	0	0	0	0	0	0	0	0	0	1	1	1	1	1	1	1	1	0	0	0	0	0	0	0	0	1	1	1	1	1	0	0	0
3	3.92	17.63	30	2	46	1	3	1	55	1.69	68	19.257	0	0	0	0	0	0	0	0	0	0	0	0	0	0	1	1	1	1	1	1	1	0	0	0	0	0	0	0	0	1	1	1	1	1	1	1	1
2	3.25	12.5	78	2	47	1	2	2	79	1.69	83	27.6601	0	0	0	0	0	0	0	1	0	1	1	0	0	1	1	1	1	1	1	0	1	0	0	0	0	1	0	0	0	1	1	1	1	1	1	0	1
3	1.91	15.81	25	2	47	1	2	1	80	1.63	92	30.1103	0	0	0	0	0	0	0	0	0	0	0	0	0	0	1	1	0	1	1	1	0	1	0	0	0	1	1	0	0	1	1	1	0	0	0	1	1
1	8.7	10	313	2	39	1	2	1	70	1.6	78	27.3437	0	0	0	0	0	0	0	0	0	0	0	0	0	0	1	1	1	0	0	1	0	0	0	0	0	0	0	0	0	1	1	0	1	0	0	0	0
3	2.19	15	10	2	39	1	2	1	68	1.62	78	25.9107	0	1	1	0	0	0	1	1	0	0	0	0	0	1	1	1	1	1	1	0	0	0	0	0	0	0	0	0	1	1	1	1	1	1	1	0	0
2	1.38	16.7	143	2	31	1	2	1	67	1.73	71	22.3863	0	1	1	0	0	1	1	1	1	1	1	1	1	1	0	1	0	0	0	1	0	0	0	0	0	0	0	0	0	1	1	1	1	1	0	1	1
3	0.98	13.42	28	2	31	1	4	1	51	1.65	70	18.7328	0	0	0	0	0	0	0	1	1	1	1	1	0	1	1	0	0	0	0	1	0	0	0	0	0	0	0	0	0	0	0	0	0	0	0	0	1
2	2.9	15.2	112	2	42	1	3	1	55	1.65	67	20.202	0	0	0	0	0	0	0	1	1	1	1	1	1	1	1	1	0	0	1	1	1	1	0	0	1	1	0	1	0	1	1	0	1	0	0	1	1
3	2.56	14.79	10	2	42	1	4	1	65	1.65	84	23.8751	0	0	0	0	0	0	0	1	0	0	0	0	0	0	1	1	1	1	1	0	1	0	0	1	1	1	0	0	0	0	0	0	0	1	0	1	1
1	9.87	8.22	297	2	48	1	2	1	100	1.8	108	30.8642	0	0	0	0	0	0	0	1	1	1	1	0	0	0	1	1	0	1	1	1	1	0	0	0	0	0	0	0	0	0	0	0	0	0	0	1	1
3	2.32	15.67	10	2	48	1	4	1	71	1.75	86	23.1837	0	0	0	0	0	0	0	0	0	0	0	0	0	0	1	1	1	1	1	0	0	0	0	0	0	0	0	0	0	1	0	1	1	0	0	0	0
1	9.19	9.6	38	2	38	3	4	1	73	1.82	84	22.0384	0	0	0	0	0	0	0	1	0	1	0	0	0	0	1	0	1	1	1	1	0	1	0	0	0	1	0	0	0	1	0	0	1	1	1	0	1
3	2.15	13.63	10	2	38	1	2	1	55	1.68	61	19.487	0	0	0	0	0	0	0	0	0	0	0	0	0	0	1	1	0	0	0	0	0	0	0	0	0	0	0	0	0	0	0	0	0	0	0	0	1
[truncated: 114 more columns]
