# Supplementary material for: Association between affective temperaments and psychosomatic symptoms in women with Hashimoto’s thyroiditis
Source: PLoS One. 2023 Aug 15;18(8):e0290066. doi: 10.1371/journal.pone.0290066 (PMC10427010; doi:10.1371/journal.pone.0290066)
Supplement: S2 Table — (XLSX) [file pone.0290066.s003.xlsx]

## Sheet: Sheet1
	Hypothiroid HT group		Euthyroid HT group		Control (healthy) group		Statistical significance P*
Affective temperament
TEMPS A	mean±sd	Med (25th-75th percentile)	mean±sd	Med (25th-75th percentile)	mean±sd	Med (25th-75th percentile)
Depresive	0.11 ± 0.18	0 (0-0.14)	0.14 ± 0.19	0.07 (0-0.14)	0.07 ± 0.14	0 (0-0)	0.042
Ciclotymic	0.46 ± 0.34	0.43 (0.14-0.71)	0.49 ± 0.34	0.43 (0.14-0.86)	0.23 ± 0.3	0.07 (0-0.43)	<0.001
Hypertymic	0.65 ± 0.24	0.71 (0.43-0.86)	0.7 ± 0.22	0.71 (0.57-0.86)	0.74 ± 0.25	0.86 (0.57-0.86)	0.051
Irritabile	0.2 ± 0.18	0.13 (0-0.25)	0.21 ± 0.2	0.13 (0.13-0.25)	0.17 ± 0.19	0.13 (0-0.25)	0.366
Anxious cognitive	0.64 ± 0.34	0.67 (0.33-1)	0.59 ± 0.34	0.67 (0.42-0.83)	0.56 ± 0.35	0.67 (0.33-0.83)	0.49
Anxious somatic	0.4 ± 0.24	0.33 (0.33-0.5)	0.37 ± 0.26	0.33 (0.17-0.58)	0.35 ± 0.28	0.33 (0.17-0.5)	0.496
