# Supplementary material for: Association between affective temperaments and psychosomatic symptoms in women with Hashimoto’s thyroiditis
Source: PLoS One. 2023 Aug 15;18(8):e0290066. doi: 10.1371/journal.pone.0290066 (PMC10427010; doi:10.1371/journal.pone.0290066)
Supplement: S3 Table — (XLSX) [file pone.0290066.s004.xlsx]

## Sheet: Sheet1
Variables 4DSQ	Hypothiroid HT group	Euthyroid HT group	Control (healthy) group	P value
Distress (Med (25th-75th percentile))	13 (6-24)	10 (6-17)	7 (4-13)	0.005¥
Depression (Med (25th-75th percentile))	0 (0-2)	0 (0-2)	0 (0-1)	0.223¥
Anxiety (Med (25th-75th percentile))	4 (1-9)	1 (0-7.5)	2 (0-5)	0.223¥
Somatisation (Med (25th-75th percentile))	17 (11-26)	14 (8.5-21.5)	11 (6-19)	0.023¥
