# Supplementary material for: Association between affective temperaments and psychosomatic symptoms in women with Hashimoto’s thyroiditis
Source: PLoS One. 2023 Aug 15;18(8):e0290066. doi: 10.1371/journal.pone.0290066 (PMC10427010; doi:10.1371/journal.pone.0290066)
Supplement: S4 Table — (XLSX) [file pone.0290066.s005.xlsx]

## Sheet: Sheet1
TEMPS A		Hypothiroid HT group				Euthyroid HT group				Control (healthy)group
		distress	depression	anxiety	somatisation	distress	depression	anxiety	somatisation	distress	depression	anxiety	somatisation
Depresive	r*	.595**	.653**	.494**	.385**	.433*	.464*	0.282	0.248	0.218	.256*	0.112	.347**
	p	<0.001	<0.001	<0.001	0.006	0.035	0.022	0.182	0.243	0.064	0.029	0.345	0.003
Ciclotymic	r	.666**	.692**	.473**	.319*	.637**	.549**	0.36	.574**	.655**	.632**	.533**	.518**
	p	<0.001	<0.001	0.001	0.026	0.001	0.005	0.084	0.003	<0.001	<0.001	<0.001	<0.001
Hypertimic	r	-.359*	-0.27	-.327*	-0.069	0.042	-0.15	-0.214	-0.152	-.355**	-.419**	-.289*	-0.23
	p	0.011	0.061	0.022	0.637	0.844	0.484	0.315	0.478	0.002	<0.001	0.013	0.051
Irritabile	r	.494**	.463**	.453**	.395**	0.065	-0.012	0.182	0.124	.313**	0.226	0.062	0.105
	p	<0.001	0.001	0.001	0.005	0.763	0.957	0.394	0.564	0.007	0.054	0.6	0.377
Anxious cognitive	r	.572**	.529**	.502**	.419**	0.049	0.04	0.093	-0.144	.355**	.322**	.414**	.344**
	p	<0.001	<0.001	<0.001	0.003	0.82	0.854	0.664	0.504	0.002	0.006	<0.001	0.003
Anxious somatic	r	.440**	.328*	.315*	.581**	-0.017	0.12	-0.343	-0.037	.465**	.331**	.259*	.265*
	p	0.002	0.022	0.028	<0.001	0.936	0.577	0.101	0.865	<0.001	0.004	0.027	0.023
